# Supplementary material for: Comparative metabolic profiling of posterior parietal cortex, amygdala, and hippocampus in conditioned fear memory
Source: Mol Brain. 2021 Oct 6;14:153. doi: 10.1186/s13041-021-00863-x (PMC8493686; doi:10.1186/s13041-021-00863-x)
Supplement: Supplementary file 2 — Additional file 2: Dataset S1. Details of statistical analysis and fold changes of overlapping metabolites in Fig. 3d and e. Significant increases in fold change value are highlighted in red and significant decreases are highlighted in blue. FC, fold change; N.D., not determined. [file 13041_2021_863_MOESM2_ESM.xlsx]

## Sheet: Sheet1
	PPC		AMG		HPC
Compound Name	FC	p-value	FC	p-value	FC	p-value	Overlapped brain regions
ATP	0.785389	0.047	0.794677	0.0277	0.58422	0.0634	PPC, AMG, HPC
Coenzyme A	1.30944	0.0677	1.25487	0.0488	0.487571	0.0214	PPC, AMG, HPC
S-Carboxymethyl-L-cysteine	1.31575	0.0138	0.760763	0.0233	1.30333	0.0155	PPC, AMG, HPC
Xylulose 1-phosphate	1.76185	0.0393	2.03375	0.0035	1.36177	0.0596	PPC, AMG, HPC
Acetyl adenylate	0.554328	0.0145	1.8027	0.0402	N.D.	N.D.	PPC, AMG
Acetyl CoA	1.15998	0.0184	1.2403	0.0249	0.961586	0.5566	PPC, AMG
ADP	0.833725	0.0114	0.825977	0.0497	0.938122	0.5854	PPC, AMG
ADP-D-ribose	1.78855	< 0.0001	1.49337	0.0048	1.07779	0.4591	PPC, AMG
ADP-ribose 2'-phosphate	1.79221	< 0.0001	1.25647	0.0354	1.08422	0.467	PPC, AMG
cyclic ADP ribose	0.669332	0.0275	0.440569	0.0072	0.959681	0.8053	PPC, AMG
dGDP	0.764749	0.0398	0.821338	0.0063	0.924982	0.5823	PPC, AMG
Indoleacetaldehyde	0.567794	0.0036	0.862396	0.0293	0.931209	0.1223	PPC, AMG
Leucine / Isoleucine	1.39411	0.0793	2.01974	0.0348	0.937562	0.7016	PPC, AMG
UTP	0.719063	0.0615	0.719419	0.0122	0.91661	0.7953	PPC, AMG
Xanthine	1.35507	0.005	1.21793	0.0792	N.D.	N.D.	PPC, AMG
Dipropyl disulfide	0.609328	0.0599	1.03003	0.8282	0.214858	0.0034	PPC, HPC
Fumaric acid	0.721902	0.0595	0.893019	0.3006	0.311134	0.0096	PPC, HPC
N-Succinyl-2-amino-6-ketopimelate	1.66951	0.0917	N.D.	N.D.	0.362531	0.0018	PPC, HPC
Glutathione	2.21535	0.0444	0.891263	0.1648	0.84149	0.0056	PPC, HPC
dIMP	1.00867	0.8853	0.869548	0.0584	2.04881	0.0801	AMG, HPC
Pyroglutamic acid	1.0135	0.9296	0.869003	0.0643	0.886774	0.0242	AMG, HPC
UDP-N-acetyl-D-mannosamine	0.963176	0.595	0.889745	0.0814	0.488698	0.027	AMG, HPC
