# Supplementary material for: Comparative metabolic profiling of posterior parietal cortex, amygdala, and hippocampus in conditioned fear memory
Source: Mol Brain. 2021 Oct 6;14:153. doi: 10.1186/s13041-021-00863-x (PMC8493686; doi:10.1186/s13041-021-00863-x)
Supplement: Supplementary file 3 — Additional file 3: Dataset S2. Details of enrichment analysis in three brain regions in Fig. 4. Gray boxes, metabolic pathways overlapping between all three brain regions; pink boxes, metabolic pathways overlapping between PPC and AMG; orange boxes, metabolic pathways overlapping between AMG and HPC; green boxes, metabolic pathways overlapping between PPC and HPC; white boxes, metabolic pathways identified in a single brain region. FDR, false discovery rate. [file 13041_2021_863_MOESM3_ESM.xlsx]

## Sheet: Sheet1
PPC				AMG				HPC
	Pathway name	p-value	FDR		Pathway name	p-value	FDR		Pathway name	p-value	FDR
1	Glutamate Metabolism	5.83e-05	0.0051854	1	Warburg Effect	6.46e-05	0.0030859	1	Pyruvaldehyde Degradation	0.0001559	0.01148			PPC, AMG, HPC
2	Purine Metabolism	0.00025799	0.010877	2	Pyruvate Metabolism	9.76e-05	0.0030859	2	Warburg Effect	0.00025512	0.01148			PPC, AMG
3	Pantothenate and CoA Biosynthesis	0.00038411	0.010877	3	Glutamate Metabolism	0.00011046	0.0030859	3	Arginine and Proline Metabolism	0.00052631	0.012348			AMG, HPC
4	Citric Acid Cycle	0.00061442	0.010877	4	Beta-Alanine Metabolism	0.00018376	0.0030859	4	Tyrosine Metabolism	0.0007667	0.012348			PPC, HPC
5	Warburg Effect	0.00061442	0.010877	5	Glycine and Serine Metabolism	0.00020796	0.0030859	5	Pyruvate Metabolism	0.0007913	0.012348
6	Pyruvate Metabolism	0.00073329	0.010877	6	Purine Metabolism	0.00020804	0.0030859	6	Purine Metabolism	0.0011758	0.012348
7	Nicotinate and Nicotinamide Metabolism	0.0011063	0.011096	7	Aspartate Metabolism	0.00024647	0.0031337	7	Histidine Metabolism	0.0013607	0.012348
8	Valine, Leucine and Isoleucine Degradation	0.0011639	0.011096	8	Valine, Leucine and Isoleucine Degradation	0.0003372	0.0037513	8	Pentose Phosphate Pathway	0.0015952	0.012348
9	Glycine and Serine Metabolism	0.0012349	0.011096	9	Citric Acid Cycle	0.00060048	0.0059355	9	Methylhistidine Metabolism	0.0017479	0.012348
10	Phytanic Acid Peroxisomal Oxidation	0.0013848	0.011096	10	Nicotinate and Nicotinamide Metabolism	0.00070111	0.0059355	10	Glycine and Serine Metabolism	0.0018241	0.012348
11	Tryptophan Metabolism	0.0013976	0.011096	11	Tryptophan Metabolism	0.00075921	0.0059355	11	Beta-Alanine Metabolism	0.0018886	0.012348
12	Oxidation of Branched Chain Fatty Acids	0.0015787	0.011096	12	Propanoate Metabolism	0.0008003	0.0059355	12	Glutamate Metabolism	0.0019161	0.012348
13	Arginine and Proline Metabolism	0.0018116	0.011096	13	Amino Sugar Metabolism	0.0018106	0.011927	13	Phosphatidylcholine Biosynthesis	0.0020357	0.012348
14	Steroid Biosynthesis	0.0019949	0.011096	14	Gluconeogenesis	0.0018884	0.011927	14	Citric Acid Cycle	0.0020762	0.012348
15	Beta Oxidation of Very Long Chain Fatty Acids	0.0019949	0.011096	15	Lysine Degradation	0.0020671	0.011927	15	Amino Sugar Metabolism	0.0021227	0.012348
16	Propanoate Metabolism	0.0021194	0.011096	16	Steroid Biosynthesis	0.0025083	0.011927	16	Lactose Synthesis	0.0030171	0.012348
17	Transfer of Acetyl Groups into Mitochondria	0.0021194	0.011096	17	Oxidation of Branched Chain Fatty Acids	0.0025083	0.011927	17	Aspartate Metabolism	0.0030503	0.012348
18	Butyrate Metabolism	0.0028052	0.013197	18	Beta Oxidation of Very Long Chain Fatty Acids	0.0025083	0.011927	18	Urea Cycle	0.0031458	0.012348
19	Mitochondrial Electron Transport Chain	0.0030769	0.013197	19	Ammonia Recycling	0.0029334	0.011927	19	Mitochondrial Electron Transport Chain	0.0031458	0.012348
20	Ketone Body Metabolism	0.0034225	0.013197	20	Histidine Metabolism	0.0029334	0.011927	20	Tryptophan Metabolism	0.0032499	0.012348
21	Fatty acid Metabolism	0.0039505	0.013197	21	Phytanic Acid Peroxisomal Oxidation	0.0030528	0.011927	21	Spermidine and Spermine Biosynthesis	0.0032814	0.012348
22	Ethanol Degradation	0.0039505	0.013197	22	Transfer of Acetyl Groups into Mitochondria	0.0030528	0.011927	22	Sphingolipid Metabolism	0.0032957	0.012348
23	Mitochondrial Beta-Oxidation of Short Chain Saturated Fatty Acids	0.0039505	0.013197	23	Glycerolipid Metabolism	0.0034943	0.011927	23	Glycerolipid Metabolism	0.0035729	0.012348
24	Mitochondrial Beta-Oxidation of Medium Chain Saturated Fatty Acids	0.0039505	0.013197	24	Phenylalanine and Tyrosine Metabolism	0.0036369	0.011927	24	Phospholipid Biosynthesis	0.0035921	0.012348
25	Mitochondrial Beta-Oxidation of Long Chain Saturated Fatty Acids	0.0039505	0.013197	25	Arginine and Proline Metabolism	0.0040127	0.011927	25	Nucleotide Sugars Metabolism	0.0036445	0.012348
